# Supplementary material for: Amplicon Sequencing Minimal Information (ASqMI): Quality and Reporting Guidelines for Actionable Calls in Biodefense Applications
Source: J AOAC Int. 2023 Apr 17;106(5):1424–30. doi: 10.1093/jaoacint/qsad047 (PMC10472743; doi:10.1093/jaoacint/qsad047)
Supplement: qsad047_Supplementary_Data [file qsad047_supplementary_data.zip]

Archive with 4 entries (3 files):
- qsad047-suppl_data/
- qsad047-suppl_data/aoac-23-0045-File004.docx
- qsad047-suppl_data/aoac-23-0045-File005.xlsx
- qsad047-suppl_data/aoac-23-0045-File006.xlsx
