# Supplementary material for: Amplicon Sequencing Minimal Information (ASqMI): Quality and Reporting Guidelines for Actionable Calls in Biodefense Applications
Source: J AOAC Int. 2023 Apr 17;106(5):1424–30. doi: 10.1093/jaoacint/qsad047 (PMC10472743; doi:10.1093/jaoacint/qsad047)
Supplement: qsad047_Supplementary_Data [file qsad047_supplementary_data.zip › qsad047-suppl_data/aoac-23-0045-File005.xlsx]

## Sheet: Synthesis
Goal:	This spreadsheet is intended to aid in the evaluation of an amplicon sequencing workflow by providing a metric for controls, process and reporting validation. It is meant to evaluate established method workflows. This is not a comphrensive guide to establshing a new workflow.
Synthesis	The Synthesis tab (this tab) will reflect the results from the Process Reporting Checklist and the Controls & Method Peformance sheets. The Out of column will populate based on the "Included in workflow" fields. The Score column will populate based on the fields indicated below for the different tabs. There is not a defined scoring rubric, rather the "Percentage Performed & Reported" value can se…
Process Reporting Checklist	The Process and Reporting Checklist tab is used to ensure all parts of the workflow have been appropriately assessed and the necessary steps documented. Before starting a workflow, users should identify relevant fields to include in their workflow by marking with a "Y" (yes) in the "Included in workflow" column. Steps that are not deemed necessary after careful consideration can be marked with an…
Controls & Method Performance
	Score	Out of
Process Reporting	0	0
Controls & Method Checklist	1	2
Controls & Method Performance	0	2
Percentage performed and reported	0.25

## Sheet: Process Reporting Checklist
This checklist is only for methods that have been developed.
Process Reporting checklist
Sample Collection		Included in Workflow?	Performed ?		Reported?
	Sampling Procedure				Yes	0
	Metadata (example: location, time, date, etc)				No	0
	Number of Samples				Not Applicable	0
	Sample amount
Sample Handling					Score	Out of
	Treatment procedure				0	0
	Stabilization
	Storage
	Reduction/Dilution procedure
	Concentration factor/Volume Concentrated
Reverse Transcription	*If applicable
	One or two step
	cDNA storage
	reaction temps and times
	reaction reagents and concentrations
	priming method
	reaction volume
	template amount
Nucleic Acid Extraction
	Extraction Procedure
	Reagents (Kit and Lot number)
	Elution Volume
	DNA/RNA QC
	Extract storage conditions
PCR Amplification
	target gene name, and amplicon length
	master mix composition, concentration (manufacturere and lot)
	primer sequence, concentration, manufacture, reference
	template amount
	thermocycling protocol and instrument
	amplicon confirmation (probe, melt curve, agarose gel?)
	inhibition assessment
	number of samples tested and inhibited
	Controls results (did they amplify, how is this handled?)
Library Preparation
	Method
	Clean up
	Dilution
	Amplification quantification method
	Quantity of amplicon used as input
	Reagent (manufacturer, kit, lot)
	Library amount (molarity calculation)
	Library QC (fragment analysis)
	indexing/barcoding method
Sequencing
	Instrument
	Sequencing kit/lot
	User-defined run parameters (e.g., read length(s) or run times, etc.)
	Runs-specific success indicators (e.g., reads generated, quality scores, etc.)
	Instrument cleaning protocol
Bioinformatic Processing
	Quality parameters
	Computational workflow (Versions reported and sensitivity for near neighbors listed?)
	explanation of control results
	LOD or LOQ thresholds for actionable calls
	Read Coverage, Quality thresholds, Reads per sample
			Score	Out of (excludes catergories with #NA or those not included in Workflow)
			0	0

## Sheet: Controls & Method Performance
Controls & Method Checklist & Performance Evaluation
Sample Collection		User Defined (examples provided - add rows as needed)	Control Type (add rows as needed)	Included in Workflow	Performed as Expected? (Ex: Was the negative control negative, was the positive control positive, Is your negative control below your LOD/LOQ?)		Control Checklist		Control Performance
	Negative Controls	Sampling/Field Blank	Parallel				Yes	1	Yes	0
	Postive Controls	Whole cell/target (e.g. surrogate or synthetic microbe(s) of interest) spike	Internal				No	1	No	0
Sample Handling							Not Applicable	0	Not Applicable	0
	Negative Controls	True-Negative/matrix mimic	Parallel
	Postive Controls	Whole cell/target (e.g. surrogate or synthetic microbe(s) of interest) spike	Parallel				Score	Out of	Score	Out of
Reverse Transcription							1	2	0	2
	Negative Controls	No Template Control	Parallel
	Postive Controls	RNA of reference material to confirm enzyme performance	Parallel
	Inhibition control	Known present target is detected (16S, PMMoV)	Parallel
Nucleic Acid Extraction
	Negative Controls	Extraction Buffer blank	Parallel
	Postive Controls		Parallel
PCR Amplification
	Negative Controls	No Template blank	Parallel
	Postive Controls	Nucleic acid targets (e.g. surrogate/synthetic whole cell/viral material of interest)	Parallel
	Inhibition control	Known present target is detected (16S, PMMoV)	Parallel
Library Preparation
	Method Confirmation	Does the library quality meet your expectations?	Parallel	Y
			Parallel
Sequencing
	Method Confirmation	Was the error rate of the sequencing comparable to published values?	Parallel	N
Bioinformatic Processing
	Method Confirmation	Do you know what phylogenetic level you can see differences at?	#N/A
	Postive Controls	Is your positive control at an actionable level?	Parallel
	Negative Controls	Is your negative control below your LOD/LOQ?	#N/A
				Checklist Score	Performance Score
				1	0
				Out of (excludes catergories with #NA or those not included in Workflow)
				2

## Sheet: DropDowns
Binary	Control Type
Y	Internal
N	Parallel
#N/A	#N/A
