# Supplementary material for: Amplicon Sequencing Minimal Information (ASqMI): Quality and Reporting Guidelines for Actionable Calls in Biodefense Applications
Source: J AOAC Int. 2023 Apr 17;106(5):1424–30. doi: 10.1093/jaoacint/qsad047 (PMC10472743; doi:10.1093/jaoacint/qsad047)
Supplement: qsad047_Supplementary_Data [file qsad047_supplementary_data.zip › qsad047-suppl_data/aoac-23-0045-File006.xlsx]

## Sheet: AsqMI_MockData_Synthesis
Goal:	This spreadsheet is intended to aid in the evaluation of an amplicon sequencing workflow by providing a metric for controls, process and reporting validation. It is meant to evaluate established method workflows. This is not a comphrensive guide to establshing a new workflow.
Synthesis	The Synthesis tab (this tab) will reflect the results from the Process Reporting Checklist and the Controls & Method Peformance sheets. The Total column will populate based on the "Included in workflow" fields. The Score column will populate based on the fields indicated below for the different tabs. There is not a defined scoring rubric, rather the "Percentage Performed & Reported" value can ser…
Process Reporting Checklist	The Process and Reporting Checklist tab is used to ensure all parts of the workflow have been appropriately assessed and the necessary steps documented. Before starting a workflow, users should identify relevant fields to include in their workflow by marking with a "Y" (yes) in the "Included in workflow" column. Steps that are not deemed necessary after careful consideration can be marked with an…
Controls & Method Performance	The Controls & Method Performance tab is used to ensure controls have been considered for each step in the workflow and included as fit-for-purpose. Before starting a workflow, users should identify relevant controls to include in their workflow by marking with a "Y" (yes) in the "Included in workflow" column. Controls that are not deemed necessary after careful consideration can be marked with a…
This spreadsheet is intended to aid in the evaluation of an amplicon sequencing workflow by providing a metric for controls, process and reporting validation.
It is meant to evaluate established method workflows.
Instructions for Use and Score Assessment
	Score	Out of
Processing Reporting	46	46
Controls & Method Checklist	18	18
Controls & Method Performance	18	18
Percentage performed and reported	1

## Sheet: MockData_Process Reporting
This checklist is only for methods that have been developed.
Process Reporting checklist
Sample Collection		Reported?		Reported?
	Sampling Procedure (including lot numbers and expirations of materials, and equipment information)	Y		Yes	46
	Metadata (example: location, time, date, etc)	Y		No	0
	Number of Samples	Y		Not Applicable	9
	Sample amount	Y
	Quality control sample	Y
Sample Handling				Score	Out of
	Spiking with control organism	Y		46	46
	Stabilization	Y
	Storage	Y
	Reduction/Dilution procedure	#N/A
	Concentration factor/Volume Concentrated	#N/A
Reverse Transcription	*If applicable
	One or two step	#N/A
	cDNA storage	#N/A
	reaction temps and times	#N/A
	reaction reagents and concentrations	#N/A
	priming method	#N/A
	reaction volume	#N/A
	template amount	#N/A
Nucleic Acid Extraction
	Extraction Procedure	Y
	Reagents (Kit and Lot number; expiration)	Y
	Equipment (IDs and calibration expiration)	Y
	Elution Volume	Y
	DNA/RNA QC	Y
	Extract storage conditions	Y
PCR Amplification
	Target gene names and amplicon lengths	Y
	Master mix composition, concentrations, manufacturers, lot, and expiration	Y
	Primer sequences, concentrations, manufacture, reference	Y
	Template amount	Y
	Thermocycling protocol	Y
	Equipment (IDs and calibration expiration)	Y
	Amplicon purification (clean-up) method	Y
	Amplicon quantity and size confirmation	Y
	Positive and negative amplification controls	Y
	Sample inhibition assessment	Y
	Number of samples tested	Y
	Controls results and interpretation	Y
Library Preparation
	Method	Y
	Clean up	Y
	Dilution	Y
	Quantification method	Y
	Quantity of amplicon used as input	Y
	Reagents (manufacturer, kit, lot, expiration)	Y
	Equipment (IDs and calibration expiration)	Y
	Library amount (molarity calculation)	Y
	Library QC (fragment analysis)	Y
	Indexing/barcoding method	Y
Sequencing
	Instrument (IDs and Performance Qualification date/expiration)	Y
	Sequencing kit, lot, and expiration	Y
	User-defined run parameters (e.g., read length(s) or run times, etc.)	Y
	Run-specific success indicators and interpretation (e.g., reads generated, quality scores, etc.)	Y
	Instrument cleaning protocol	Y
Bioinformatic Processing
	Quality metrics and interpretation	Y
	Computational workflow (Versions reported and performance validated)	Y
	Explanation of control results	Y
	LOD or LOQ thresholds for actionable calls	Y
	Read Coverage, Quality thresholds, Reads per sample	Y
		Score	Out of (excludes catergories with #NA )
		46	46

## Sheet: MockData_Controls & Method 
Controls & Method Checklist & Performance Evaluation
Sample Collection		User Defined (examples provided - add rows as needed)	Control Type	Included in Workflow	Performed as Expected?		Control Checklist		Control Performance
	Negative Controls	Sampling/Field Blank	Parallel	Y	Y		Yes	18	Yes	18
	Postive Controls	Control organism spike	Internal	Y	Y		No	0	No	0
Sample Handling							Not Applicable	3	Not Applicable	3
	Negative Controls	Sampling/Field Blank	Parallel	Y	Y
	Postive Controls	Control organism spike	Internal	Y	Y		Score	Out of	Score	Out of
Reverse Transcription							18	18	18	18
	Negative Controls	No Template Control	Parallel	#N/A	#N/A
	Postive Controls	RNA of reference material to confirm enzyme performance	Parallel	#N/A	#N/A
	Inhibition control	Known present target is detected (16S, PMMoV)	Parallel	#N/A	#N/A
Nucleic Acid Extraction
	Method Confirmation	Does the quality of DNA/RNA meet QC expectations?	#N/A	Y	Y
	Method Confirmation	Does the quantity of DNA/RNA meet expectations/requirements?	#N/A	Y	Y
PCR Amplification
	Negative Controls	Sampling/Field Blank (negative for target assays)	Parallel	Y	Y
	Postive Controls	Control organism spike in (positive for control organism assay)	Internal	Y	Y
	Negative Controls	No Template control	Parallel	Y	Y
	Postive Controls	Nucleic acid templates for gene targets	Parallel	Y	Y
	Inhibition control	Assay for the control organism spike	Internal	Y	Y
Library Preparation
	Method Confirmation	Does the library quality meet expectations?	#N/A	Y	Y
	Method Confirmation	Does the library quantity (molarity) meet expectations/requirements?	#N/A	Y	Y
Sequencing
	Method Confirmation	Do the run metrics (total reads, Q30, error rate, etc.) meet expectations?	#N/A	Y	Y
Bioinformatic Processing
	Method Confirmation	Does the number of reads per sample meet expectations?	#N/A	Y	Y	Are there at least 50,000 reads for each sample?
	Postive Controls	Is every sample-- including the negative control sample (NCS)-- called positive for the Spike Organism amplicon?	Internal	Y	Y	Is every sample-- including the negative control sample (NCS)-- called positive for the Spike-In Organism amplicon?
	Negative Controls	Is the NCS negative for all amplicons that are not the Spike Organism amplicon?	Parallel	Y	Y	Is the NCS negative for all amplicons that are not the Spike-In Organism amplicon?
	Positive Controls	Is the positive control sample (PCS) positive for all amplicons?	Parallel	Y	Y	Is the positive control sample (PCS) positive for all amplicons?
				Checklist Score	Performance Score
				18	18
				Out of (excludes catergories with #NA )	Out of (excludes catergories with #NA )
				18	18

## Sheet: Information
Amplicon Sequencing & Analysis: Information Sheet
Associated Protocol/SOP:	SOP-1234 v1.2
Associated Performance/ Verification Information:	Report #12345-2
Sample Information
Sample ID	Library/FastQ ID		Sample ID	Library/FastQ ID
Negative Control Sample (NCS)	NCS_lib001		Unknown 11	Unk11_lib001
Positive Control Sample (PCS)	PCS_lib001		Unknown 12	Unk12_lib001
Unknown 1	Unk1_lib001		Unknown 13	Unk13_lib001
Unknown 2	Unk2_lib001		Unknown 14	Unk14_lib001
Unknown 3	Unk3_lib001		Unknown 15	Unk15_lib001
Unknown 4	Unk4_lib001		Unknown 16	Unk16_lib001
Unknown 5	Unk5_lib001
Unknown 6	Unk6_lib001
Unknown 7	Unk7_lib001
Unknown 8	Unk8_lib001
Unknown 9	Unk9_lib001
Unknown 10	Unk10_lib001
Library Prep Information
Sample Collection/Receipt Forms:	[File name and location]
DNA/RNA Extraction Records:	[File name and location]
Amplicon Preparation Records:	[File name and location]
Amplicon Panel Name & Version:	Amplicon Panel ABC v2.3
Library Prep & Loading Records:	[File name and location]
Run Information
Instrument ID:	MiSeq-016
Run ID:	MiSeq-016_2023-01-01
Run Date:	2023-01-01
Location of Run Data Files:	[File location]
Analysis Information
Software Name & Version:	Analysis Workbench v3
Workflow Name & Version:	Panel ABC Analysis Workflow v2.1
Reference List/Database Name & Version:	Panel ABC Reference List v1.0
Location of Analysis Files:	[File location]
Comments:
Entered by:	J. Doe		Date:	2023-01-01
Reviewed by:	T. Smith		Date:	2023-01-04

## Sheet: Run Metrics
Amplicon Sequencing & Analysis: Run Metrics Sheet
Associated Protocol/SOP:		SOP-1234 v1.2
Associated Performance/ Verification Information:		Report #12345-2
Metric	Threshold	Run Value	Pass/Fail
Reads Passing Filter	>10 million	20991050	PASS
Q-Score (Bases ˃ Q30)	>80%	0.8974	PASS
Error Rate (Alignment)	<1%	0.0047	PASS
Percent Aligned to PhiX	Combined total >90%	0.3333	PASS
Percent Identified by Indices		0.6396
Comments:
Entered by:	J. Doe		Date:	2023-01-03
Reviewed by:	T. Smith		Date:	2023-01-04

## Sheet: Results Summary
Amplicon Sequencing & Analysis: Results Summary Sheet
Associated Protocol/SOP:		SOP-1234 v1.2
Associated Performance/ Verification Information:		Report #12345-2
	Library Name:	NCS_lib001			PCS_lib001			Unk1_lib001			Unk2_lib001			Unk3_lib001			Unk4_lib001			Unk5_lib001			Unk6_lib001			Unk7_lib001			Unk8_lib001			Unk9_lib001			Unk10_lib001			Unk11_lib001			Unk12_lib001			Unk13_lib001			Unk14_lib001
	Total Reads:	499650			927358			498052			748246			597616			593888			1287620			1364144			236888			450572			1054610			902624			773056			664484			612072			884396
Target Agent / Element	Amplicon ID	Amplicon Count	Counts per Thousand (CPT)	Detection Call	Amplicon Count	Counts per Thousand	Detection Call	Amplicon Count	Counts per Thousand	Detection Call	Amplicon Count	Counts per Thousand	Detection Call	Amplicon Count	Counts per Thousand	Detection Call	Amplicon Count	Counts per Thousand	Detection Call	Amplicon Count	Counts per Thousand	Detection Call	Amplicon Count	Counts per Thousand	Detection Call	Amplicon Count	Counts per Thousand	Detection Call	Amplicon Count	Counts per Thousand	Detection Call	Amplicon Count	Counts per Thousand	Detection Call	Amplicon Count	Counts per Thousand	Detection Call	Amplicon Count	Counts per Thousand	Detection Call	Amplicon Count	Counts per Thousand	Detection Call	Amplicon Count	Counts per Thousand	Detection Call	Amplicon Count	Counts per Thousand	Detection Call
Spike-In Organism	Amp001	258372	517.106	POSITIVE	21942	23.6608	POSITIVE	23966	48.1195	POSITIVE	35203	47.0474	POSITIVE	57204	95.7203	POSITIVE	28114	47.3389	POSITIVE	440847	342.374	POSITIVE	163946	120.182	POSITIVE	95178	401.785	POSITIVE	226942	503.675	POSITIVE	378017	358.442	POSITIVE	38826	43.0146	POSITIVE	71863	92.9596	POSITIVE	34940	52.5822	POSITIVE	21342	34.8684	POSITIVE	36461	41.227	POSITIVE
Target 1	Amp002	2	0.0040028	Negative	28076	30.2753	POSITIVE	20420	40.9997	POSITIVE	0	0	Negative	0	0	Negative	0	0	Negative	6	0.00465976	Negative	12	0.00879673	Negative	1	0.0042214	Negative	51	0.113189	Negative	52	0.0493073	Negative	0	0	Negative	0	0	Negative	0	0	Negative	0	0	Negative	0	0	Negative
Target 2	Amp003	0	0	Negative	37970	40.9443	POSITIVE	42807	85.9489	POSITIVE	0	0	Negative	0	0	Negative	0	0	Negative	3	0.00232988	Negative	5	0.0036653	Negative	1	0.0042214	Negative	3	0.0066582	Negative	5	0.00474109	Negative	0	0	Negative	0	0	Negative	0	0	Negative	0	0	Negative	0	0	Negative
Target 2	Amp004	1	0.0020014	Negative	38060	41.0413	POSITIVE	40059	80.4314	POSITIVE	0	0	Negative	0	0	Negative	0	0	Negative	3	0.00232988	Negative	5	0.0036653	Negative	0	0	Negative	3	0.0066582	Negative	3	0.00284465	Negative	0	0	Negative	0	0	Negative	0	0	Negative	0	0	Negative	0	0	Negative
Target 3	Amp005	3	0.0060042	Negative	35298	38.063	POSITIVE	0	0	Negative	0	0	Negative	0	0	Negative	0	0	Negative	2	0.00155325	Negative	1	0.00073306	Negative	2	0.00844281	Negative	6	0.0133164	Negative	3	0.00284465	Negative	0	0	Negative	0	0	Negative	0	0	Negative	0	0	Negative	0	0	Negative
Target 3	Amp006	4	0.0080056	Negative	81112	87.4657	POSITIVE	0	0	Negative	0	0	Negative	0	0	Negative	0	0	Negative	3	0.00232988	Negative	0	0	Negative	2	0.00844281	Negative	8	0.0177552	Negative	5	0.00474109	Negative	0	0	Negative	0	0	Negative	0	0	Negative	0	0	Negative	0	0	Negative
Target 4	Amp007	16	0.0320224	Negative	50980	54.9734	POSITIVE	5	0.0100391	Negative	53	0.0708323	Negative	19	0.031793	Negative	36551	61.5453	POSITIVE	24013	18.6491	POSITIVE	75058	55.0221	POSITIVE	20349	85.9014	POSITIVE	289	0.641407	Negative	181	0.171627	Negative	15	0.0166182	Negative	51	0.0659719	Negative	40359	60.7374	POSITIVE	35191	57.4949	POSITIVE	40	0.0452286	Negative
Target 4	Amp008	34	0.0680476	Negative	52530	56.6448	POSITIVE	5	0.0100391	Negative	21	0.0280656	Negative	15	0.0250997	Negative	36512	61.4796	POSITIVE	23880	18.5458	POSITIVE	74908	54.9121	POSITIVE	20380	86.0322	POSITIVE	285	0.632529	Negative	386	0.366012	Negative	13	0.0144025	Negative	61	0.0789076	Negative	40949	61.6253	POSITIVE	34946	57.0946	POSITIVE	18	0.0203529	Negative
Target 5	Amp009	51	0.102071	Negative	44383	47.8596	POSITIVE	87	0.174681	Negative	178589	238.677	POSITIVE	152311	254.864	POSITIVE	62251	104.819	POSITIVE	398	0.309097	Negative	405051	296.927	POSITIVE	103	0.434805	Negative	224	0.497146	Negative	82470	78.1995	POSITIVE	117700	130.398	POSITIVE	120339	155.667	POSITIVE	53693	80.8041	POSITIVE	94	0.153577	Negative	114721	129.717	POSITIVE
Target 5	Amp010	22	0.0440308	Negative	23084	24.8922	POSITIVE	49	0.0983833	Negative	95159	127.176	POSITIVE	58196	97.3803	POSITIVE	20029	33.7252	POSITIVE	321	0.249297	Negative	164004	120.225	POSITIVE	102	0.430583	Negative	389	0.863347	Negative	82639	78.3598	POSITIVE	42115	46.6584	POSITIVE	55059	71.2225	POSITIVE	24463	36.815	POSITIVE	39	0.063718	Negative	38275	43.2781	POSITIVE
Target 6	Amp011	9	0.0180126	Negative	69364	74.7974	POSITIVE	58034	116.522	POSITIVE	557	0.744408	Negative	119	0.199125	Negative	64395	108.43	POSITIVE	37	0.0287352	Negative	0	0	Negative	3	0.0126642	Negative	61	0.135383	Negative	15	0.0142233	Negative	90849	100.65	POSITIVE	204	0.263888	Negative	72650	109.333	POSITIVE	68648	112.157	POSITIVE	93018	105.177	POSITIVE
Target 6	Amp012	15	0.030021	Negative	70016	75.5005	POSITIVE	58220	116.895	POSITIVE	488	0.652192	Negative	100	0.167332	Negative	64369	108.386	POSITIVE	41	0.0318417	Negative	0	0	Negative	4	0.0168856	Negative	58	0.128725	Negative	13	0.0123268	Negative	90521	100.286	POSITIVE	155	0.200503	Negative	73088	109.992	POSITIVE	68264	111.529	POSITIVE	92418	104.498	POSITIVE
Target 6	Amp013	3	0.0060042	Negative	92271	99.4988	POSITIVE	76352	153.301	POSITIVE	755	1.00903	Negative	225	0.376496	Negative	77668	130.779	POSITIVE	174162	135.259	POSITIVE	28	0.0205257	Negative	32	0.135085	Negative	352	0.781229	Negative	33	0.0312912	Negative	126926	140.619	POSITIVE	720	0.931368	Negative	91175	137.212	POSITIVE	87035	142.197	POSITIVE	122098	138.058	POSITIVE
Target 6	Amp014	13	0.0260182	Negative	92184	99.405	POSITIVE	75785	152.163	POSITIVE	710	0.948886	Negative	228	0.381516	Negative	77633	130.72	POSITIVE	174015	135.145	POSITIVE	53	0.0388522	Negative	17	0.0717639	Negative	350	0.77679	Negative	38	0.0360323	Negative	126065	139.665	POSITIVE	691	0.893855	Negative	90471	136.152	POSITIVE	87210	142.483	POSITIVE	123119	139.213	POSITIVE
Target 7	Amp015	0	0	Negative	26405	28.4734	POSITIVE	26075	52.354	POSITIVE	83822	112.025	POSITIVE	70149	117.381	POSITIVE	21	0.0353602	Negative	2	0.00155325	Negative	0	0	Negative	1	0.0042214	Negative	10	0.022194	Negative	6	0.00568931	Negative	42512	47.0982	POSITIVE	113792	147.198	POSITIVE	32	0.0481577	Negative	5	0.00816897	Negative	40	0.0452286	Negative
Target 7	Amp016	2	0.0040028	Negative	25751	27.7681	POSITIVE	26552	53.3117	POSITIVE	83328	111.364	POSITIVE	70437	117.863	POSITIVE	10	0.0168382	Negative	3	0.00232988	Negative	0	0	Negative	0	0	Negative	8	0.0177552	Negative	3	0.00284465	Negative	43262	47.9291	POSITIVE	113677	147.049	POSITIVE	15	0.0225739	Negative	9	0.0147042	Negative	18	0.0203529	Negative
Comments:						Results Interpretation Guide:
						Criterion	Detection Call		Action
						CPT >10:	Positive		Report sample as "Positive" for the corresponding amplicon
						CPT 2-10:	Indeterminate		Repeat prep and sequencing of the sample to evaluate whether this is trace-level detection or contamination; Refer to SOP-1234 for further guidance
						CPT <2:	Negative		Report sample as "Negative" for the corresponding amplicon
Entered by:	J. Doe		Date:	2023-01-03
Reviewed by:	T. Smith		Date:	2023-01-04	2023-01-05
[truncated: 6 more columns]

## Sheet: Review 
Amplicon Sequencing & Analysis: Review Sheet
Associated Protocol/SOP:	SOP-1234 v1.2
Associated Performance/ Verification Information:	Report #12345-2
Information Sheet			Response	Explanation (Required for "No" and "N/A" responses)
Is all the information documented? (I.e., Have all relevant fields in the sheet been completed?)			Yes
Are all associated forms, records, and files located in the specified locations, and have they been reviewed?			Yes
Are the most recent / correct versions of the protocol, panel, software, analysis workflow, and reference list / database being used?			Yes
Run Metrics Sheet			Response	Explanation (Required for "No" and "N/A" responses)
Is all the information documented? (I.e., Have all relevant fields in the sheet been completed?)			Yes
Do all run metrics meet ("Pass") the stated threshold criteria?			Yes
Results Summary Sheet			Response	Explanation (Required for "No" and "N/A" responses)
Is an accurately completed results section present for each sample listed on the "Information" tab?			Yes
Are there at least 50,000 reads for each sample?			Yes
Is every sample-- including the negative control sample (NCS)-- called positive for the Spike-In Organism amplicon?			Yes
Is the NCS negative for all amplicons that are not the Spike-In Organism amplicon?			Yes
Is the positive control sample (PCS) positive for all amplicons?			Yes
Deviations and Difficulties			Response	Explanation (Must be provided for "No" responses)
If applicable, are any method deviations or procedural difficulties adequately explained in a DR?			N/A
Comments:
Entered by:	T. Smith	Date:	2023-01-04
Reviewed by:	J. Johnson	Date:	2023-01-05

## Sheet: DropDowns
Binary	Control Type
Y	Internal
N	Parallel
#N/A	#N/A
